# Supplementary material for: Providing Compassionate Care: A Qualitative Study of Compassion Fatigue Among Midwives and Gynecologists
Source: Healthcare (Basel). 2025 Nov 14;13(22):2908. doi: 10.3390/healthcare13222908 (PMC12652111; doi:10.3390/healthcare13222908)
Supplement: Supplementary file 1 [file healthcare-13-02908-s001.zip]

Archive with 1 entries (1 files):
- healthcare-3887178-supplementary.pdf
